# Supplementary material for: The Species Identification and Genomic Analysis of Haemobacillus shengwangii: A Novel Pathogenic Bacterium Isolated From a Critically Ill Patient With Bloodstream Infection
Source: Front Microbiol. 2022 Jun 14;13:919169. doi: 10.3389/fmicb.2022.919169 (PMC9237643; doi:10.3389/fmicb.2022.919169)
Supplement: Supplementary file 3 [file Data_Sheet_1.xlsx]

## Sheet: Figure  & Tables
	Tables
	Supplementary Table 1 API test results of strain DYY3.
	Supplementary Table 2a Fatty acid profiling of DYY3.
	Supplementary Table 2b Query results of the fatty acid composition.
	Supplementary Table 3 Experimental results of carbon source utilization and chemical resistance.
	Supplementary Table 416S rRNA sequences informations and similarily comprisons.
	Supplementary Table 5a Statistical result of the PacBio SMRT clean data.
	Supplementary Table 5b Statistical result of the Illumina clean reads information.
	Supplementary Table 6 Result of genomic completeness evaluation using BUSCO.
	Supplementary Table 7 Predicted genomic islands of strain DYY3.
	Supplementary Table 8 Predicted prophages of strain DYY3.
	Supplementary Table 9a Gene functional annotations using Nr database.
	Supplementary Table 9b Gene functional annotations using Pfam database.
	Supplementary Table 9c Gene functional annotations using EggNOG database.
	Supplementary Table 9d Gene functional annotations using Swiss-Port database.
	Supplementary Table 10 Strains used for whole genomic phylogenetic tree construction.
	Supplementary Table 11 cAAI matrix of genomes used for phylogentic construnction.
	Supplementary Table 12 Comparative virulence factors analysis of Thermicanaceae family.
	Supplementary Table 13a Predicted genes associated with host interaction.
	Supplementary Table 13b Stastistic results of predicted genes associated with host interaction.
	Supplementary Table 14 Predicted antibiotic resistent genes using BLASTp.
	Supplementary Table 15 The MIC test of strain DYY3.

## Sheet: ST1
Supplementary table 1 API test results of strain DYY3
API type	No.	Tests	ACTIVE INGREDIENTS	REACTIONS/ENZYMES	Results
API ZYM	1	-	Control		-
	2	-	Phosphatase alcaline	2-naphtyl phosphate	+
	3	-	Esterase (C 4)	2-naphtyl butyrate	+
	4	-	Esterase Lipase (C 8)	2-naphtyl caprylate	+
	5	-	Lipase (C 14)	2-naphtyl myristate	-
	6	-	Leucine arylamidase	L-leucyl-2-naphtylamide	+
	7	-	Valine arylamidase	L-valyl-2-naphtylamide	-
	8	-	Cystine arylamidase	L-cystyl-2-naphtylamide	-
	9	-	Trypsine	N-benzoyl-DL-arginine-2-naphtylamide	-
	10	-	α-chymotrypsine	N-glutaryl-phenylalanine-2-naphtylamide	+
	11	-	Phosphatase acide	2-naphtyl phosphate	+
	12	-	Naphtol-AS-BI-phosphohydrolase	Naphtol-AS-BI-phosphate	+
	13	-	α-galactosidase	6-Br-2-naphtyl-αD-galactopyranoside	-
	14	-	β-galactosidase	2-naphtyl-βD-galactopyranoside	-
	15	-	β-glucuronidase	Naphtol-AS-BI-βD-glucuronide	-
	16	-	D-glucosidase	2-naphtyl-αD-glucopyranoside	-
	17	-	β-glucosidase	6-Br-2-naphtyl-βD-glucopyranoside	-
	18	-	N-acetyl-βglucosaminidase	1-naphtyl-N-acetyl-βD-glucosaminide	-
	19	-	α-mannosidase	6-Br-2-naphtyl-αD-mannopyranoside	-
	20	-	α-fucosidase	2-naphtyl-αL-fucopyranoside	-
API 20ne	1	NO3	Potassium nitrate	reduction of nitrates to nitrites/reduction of nitrates to nitrogen	-
	2	TRP	L-tryptophane	indole production (TRyptoPhane)	-
	3	GLU	D-glucose	fermentation (GLUcose)	-
	4	ADH	L-arginine	Arginine DiHydrolase	-
	5	URE	Urea	UREase	-
	6	ESC	Esculin ferric citrate	hydrolysis (β-glucosidase) (ESCulin)	-
	7	GEL	Gelatin (bovine origin)	hydrolysis (protease) (GELatin)	-
	8	PNPG	4-nitrophenyl-βDgalactopyranoside	β-galactosidase (Para-NitroPhenyl-ßDGalactopyranosidase)	-
	9	GLU	D-glucose	assimilation (D-glucose)	-
	10	ARA	L-arabinose	assimilation (L-arabinose)	-
	11	MNE	D-mannose	assimilation (D-mannose)	-
	12	MAN	D-mannitol	assimilation (D-mannitol)	-
	13	NAG	N-acetyl-glucosamine	assimilation (N-acetyl-glucosamine)	-
	14	MAL	D-maltose	assimilation (D-maltose)	-
	15	GNT	Potassium gluconate	assimilation (Potassium gluconate)	-
	16	CAP	Capric acid	assimilation (Capric acid)	-
	17	ADI	Adipic acid	assimilation (Adipic acid)	-
	18	MLT	Malic acid	assimilation (Malic acid)	-
	19	CIT	Trisodium citrate	assimilation (Trisodium citrate)	-
	20	PAC	Phenylacetic acid	assimilation (Phenylacetic acid)	-
API 50CHB	0	-	Control		-
	1	GLY	Glycerin	-	w
	2	ERY	Erythritol	-	-
	3	DARA	D-arabinose	-	-
	4	LARA	L-arabinose	-	-
	5	RIB	Ribose	-	w
	6	DXYL	D-xylose	-	-
	7	LXYL	L-xylose	-	-
	8	ADO	Adonitol	-	-
	9	MDX	Methyl-β-D-xyloside	-	-
	10	GAL	Galactose	-	-
	11	GLU	Glucose	-	-
	12	FRU	Fructose	-	-
	13	MNE	Mannose	-	-
	14	SBE	Sorbose	-	-
	15	RHA	Rhamnose	-	-
	16	DUL	Dulcite	-	-
	17	INO	Inositol	-	-
	18	MAN	Mannitol	-	-
	19	SOB	Sorbitol	-	-
	20	MDM	α-D-methyl-mannose glycoside	-	-
	21	MDG	α-D-Methylglucoside	-	-
	22	NAG	N-acetylglucosamine	-	-
	23	AMY	Amygda	-	-
	24	ARB	Arbutin	-	-
	25	ESC	Esculin	-	-
	26	SAL	Salicin	-	-
	27	CEL	Celobiose	-	-
	28	MAL	Maltose	-	-
	29	LAC	Lactose	-	-
	30	MEL	Melibiose	-	-
	31	SAC	Saccharose	-	-
	32	TRE	Trehalose	-	-
	33	INU	Inulin	-	-
	34	MLZ	Melezitose	-	-
	35	RAF	Raffinose	-	-
	36	AMD	Amylum	-	-
	37	GLYG	Glycogen	-	-
	38	XLT	Xylitol	-	-
	39	GEN	Gentiobiose	-	-
	40	TUR	D-Turanose	-	-
	41	LYX	D-lyxose	-	-
	42	TAG	D-Tagatose	-	w
	43	DFUC	D-Fucose	-	-
	44	LFUC	L-Fucose	-	-
	45	DARL	D-arabitol	-	-
	46	LARL	L-arabitol	-	-
	47	GNT	Gluconate	-	-
	48	2KG	2-keto-gluconate	-	-
	49	5KG	5-keto-gluconate	-	+

## Sheet: ST2a
Supplementary table 2a Fatty acid profiling of strain DYY3.
RT	Response	Ar/Ht	RFact	ECL	Peak Name	Percent	Comment1	Comment2
2.4388	358616	0.009	0.958	14.635	15:0 iso	0.6175	ECL deviates 0.003	Reference 0.003
2.4671	77260	0.009	0.956	14.726	15:0 anteiso	0.1329	ECL deviates 0.001	Reference 0.001
3.0745	20945	0.009	0.946	16.6364	17:0 iso	0.0356	ECL deviates -0.001	Reference -0.003
3.0044	20810	0.01	0.946	16.4164	17:1 iso w10c	0.0354	ECL deviates 0.002
2.7545	19422	0.009	0.949	15.633	16:0 iso	0.0331	ECL deviates 0.000	Reference -0.001
2.8711	14632	0.01	0.947	15.9982	16:00:00	0.0249	ECL deviates -0.002	Reference -0.003
3.4409	12739	0.01	0.949	17.7907	18:1 w9c	0.0217	ECL deviates -0.003
2.1312	9909	0.009	0.974	13.6274	14:0 iso	0.0174	ECL deviates -0.001	Reference 0.001
3.5071	8244	0.01	0.95	17.9998	18:00:00	0.0141	ECL deviates 0.000	Reference -0.003
2.8023	7577	0.01	0.948	15.7826	16:1 w11c	0.0129	ECL deviates 0.001
3.1052	7524	0.01	0.946	16.7326	17:0 anteiso	0.0128	ECL deviates 0.000	Reference -0.003
3.4311	6850	0.008	0.949	17.7599	Sum In Feature 5	0.0117	ECL deviates 0.004	18:2 w6,9c/18:0 ante
----	6850	---	----	----	Summed Feature 5	0.0117	18:0 ante/18:2 w6,9c	18:2 w6,9c/18:0 ante

## Sheet: ST2b
Supplementary table 2b Query result of the fatty acid composition.
Similarity Index	Entry Name
0.267	Bacillus-pumilus-GC subgroup B
0.247	Lysinibacillus-sphaericus-GC subgroup B (Bacillus)
0.237	Bacillus-megaterium-GC subgroup A
0.225	Bacillus-badius
Note: Library verion is RTSBA6 6.21

## Sheet: ST3
Supplementary table 3 Experimental results of carbon source utilization and chemicals resistance
Carbon source/Chemicals	Negative Control	Dextrin	D-Maltose	D-Trehalose	D-Cellobiose	Gentiobiose	Sucrose	D-Turanose	Stachyose	Positive Control	pH 6	pH 5
Result	-	W	-	-	-	-	-	W	-	+	W	-
Carbon source/Chemicals	D-Raffinose	α-D-Lactose	D-Melibiose	β-Methyl-D-Glucoside	D-Salicin	N-Acetyl-D-Glucosamine	N-Acetyl-β-DMannosamine	N-Acetyl-D-Galactosamine	N-Acetyl Neuraminic Acid	1% NaCl	4% NaCl	8% NaCl
Result	-	-	-	-	-	-	-	-	-	W	W	W
Carbon source/Chemicals	α-D-Glucose	D-Mannose	D-Fructose	D-Galactose	3-Methyl Glucose	D-Fucose	L-Fucose	L-Rhamnose	Inosine	1% Sodium	Fusidic Acid	D-Serine
Result	-	-	-	-	-	-	-	-	-	-	W	+
Carbon source/Chemicals	D-Sorbitol	D-Mannitol	D-Arabitol	myo-Inositol	Glycerol	D-Glucose-6-PO4	D-Fructose-6-PO4	D-Aspartic Acid	D-Serine	Troleandomycin	Rifamycin SV	Minocycline
Result	-	-	-	-	-	-	W	-	-	-	W	W
Carbon source/Chemicals	Gelatin	Glycyl-L-Proline	L-Alanine	L-Arginine	L-Aspartic Acid	L-Glutamic Acid	L-Histidine	L-Pyroglutamic	L-Serine	Lincomycin	Guanidine HCl	Niaproof 4
Result	-	-	W	-	-	-	W	-	-	W	W	W
Carbon source/Chemicals	Pectin	D-Galacturonic Acid	L-Galactonic Acid Lactone	D-Gluconic Acid	D-Glucuronic Acid	Glucuronamide	Mucic Acid	Quinic Acid	D-Saccharic Acid	Vancomycin	Tetrazolium Violet	Tetrazolium Blue
Result	-	W	W	-	W	+	-	-	-	W	W	-
Carbon source/Chemicals	p-Hydroxy-Phenylacetic Acid	Methyl Pyruvate	D-Lactic Acid Methyl Ester	L-Lactic Acid	Citric Acid	α-Keto-Glutaric Acid	D-Malic Acid	L-Malic Acid	Bromo-Succinic Acid	Nalidixic Acid	Lithium Chloride	Potassium Tellurite
Result	-	-	-	-	-	W	-	W	-	W	-	-
Carbon source/Chemicals	Tween 40	γ-Amino-Butryric Acid	α-Hydroxy-Butyric Acid	β-Hydroxy-D,LButyric Acid	α-Keto-Butyric Acid	Acetoacetic Acid	Propionic Acid	Acetic Acid	Formic Acid	Aztreonam	Sodium Butyrate	Sodium Bromate
Result	-	-	-	-	-	W	-	-	-	W	W	W
Note: The experiment was performed using Biolog GENⅢ plate. "-" means negative, "+" means positive, "W" means the results were close to the baselines

## Sheet: ST4
Supplementary Table 4 16S rRNA sequences informations and similarily comprisons.
Phylum	Class	Order	Family	Genus	Species	RefSeq assembly accession	16S sequecne accession ID	BLAST Score	BLAST Identity	Sequence Similarity	Node name in phylogenetic tree
Firmicutes	Bacilli	Bacillales	Anoxybacillaceae	Anoxybacillus	Anoxybacillus vitaminiphilus	GCF_003259935.1	lcl|NZ_QLMH01000054.1_rrna_98	1748	0.91978	0.932	Anoxybacillaceae.Anoxybacillus_B
Firmicutes	Bacilli	Bacillales	Anoxybacillaceae	Anoxybacillus	Anoxybacillus amylolyticus	GCF_001634285.1	lcl|NZ_CP015438.1_rrna_10	2115	0.91522	0.9449	Anoxybacillaceae.Anoxybacillus_A
Firmicutes	Bacilli	Bacillales	Anoxybacillaceae	Anoxybacillus	Anoxybacillus gonensis	GCF_001187595.1	lcl|NZ_CP012152.1_rrna_8	2013	0.90333	0.9307	Anoxybacillaceae.Anoxybacillus
Firmicutes	Bacilli	Bacillales	Anoxybacillaceae	Geobacillus	Geobacillus vulcani	GCF_000733845.1	lcl|NZ_JPOI01000001.1_rrna_79	1951	0.89578	0.9278	Anoxybacillaceae.Geobacillus
Firmicutes	Bacilli	Bacillales	Anoxybacillaceae	Saccharococcus	Saccharococcus thermophilus	GCF_011761475.1	lcl|NZ_JAASRS010000001.1_rrna_31	2102	0.91341	0.9399	Anoxybacillaceae.Saccharococcus
Firmicutes	Bacilli	Bacillales	Bacillaceae	Bacillus	Priestia abyssalis	GCF_002019595.1	lcl|NZ_KV917369.1_rrna_42	2098	0.91324	0.933	Bacillaceae_H.Bacillus_BA
Firmicutes	Bacilli	Bacillales	Bacillaceae	Bacillus	Bacillus gobiensis	GCF_001278705.1	lcl|NZ_CP012600.1_rrna_58	2071	0.9102	0.9354	Bacillaceae.Bacillus
Firmicutes	Bacilli	Bacillales	Bacillaceae	Litchfieldia	Litchfieldia alkalitelluris	GCF_002019645.1	lcl|NZ_KV917374.1_rrna_66	1999	0.9007	0.9277	Bacillaceae_L.Litchfieldia
Firmicutes	Bacilli	Bacillales	Bacillaceae	Bacillus	Bacillus lacus	GCF_009674805.1	lcl|NZ_WKKI01000102.1_rrna_61	2113	0.91495	0.9373	Bacillaceae.Metabacillus_C
Firmicutes	Bacilli	Bacillales	Bacillaceae	Bacillus	Bacillus mangrovi	GCF_009711125.1	lcl|NZ_WMIB01000048.1_rrna_74	2095	0.91388	0.9403	Bacillaceae.Metabacillus_B
Firmicutes	Bacilli	Bacillales	Bacillaceae	Sutcliffiella	Sutcliffiella cohnii	GCF_002250055.1	lcl|NZ_CP018866.1_rrna_86	2089	0.91243	0.9333	Bacillaceae_I.Sutcliffiella
Firmicutes	Bacilli	Bacillales	Bacillaceae	Bacillus	Bacillus weihaiensis	GCF_001889165.1	lcl|NZ_CP016020.1_rrna_116	2032	0.90534	0.9201	Bacillaceae.Metabacillus
Firmicutes	Bacilli	Bacillales	Bacillaceae	Bacillus	Bacillus pseudomycoides	GCF_000161455.1	lcl|NZ_CM000745.1_rrna_78	2004	0.90219	0.9237	Bacillaceae_G.Bacillus_A
Firmicutes	Bacilli	Bacillales	Bacillaceae	Priestia	Priestia koreensis	GCF_001274935.1	lcl|NZ_LILC01000014.1_rrna_2	2056	0.90822	0.9358	Bacillaceae_H.Bacillus_AG
Firmicutes	Bacilli	Bacillales	Sporolactobacillaceae	Caenibacillus	Caenibacillus caldisaponilyticus	GCF_002003465.1	lcl|NZ_BDDQ01000128.1_rrna_76	1748	0.91858	0.9333	Sporolactobacillaceae.Caenibacillus
Firmicutes	Bacilli	Bacillales	Sporolactobacillaceae	Scopulibacillus	Scopulibacillus darangshiensis	GCF_004341035.1	lcl|NZ_SLXK01000088.1_rrna_73	2010	0.90236	0.932	Sporolactobacillaceae.Scopulibacillus
Firmicutes	Bacilli	Bacillales	Sporolactobacillaceae	Sporolactobacillus	Sporolactobacillus laevolacticus	GCF_000497245.1	lcl|NZ_AWTC01000005.1_rrna_9	1879	0.88775	0.9165	Sporolactobacillaceae.Sporolactobacillus
Firmicutes	Bacilli	Bacillales	Sporolactobacillaceae	Terrilactibacillus	Terrilactibacillus tamarindi	GCF_009718825.1	lcl|NZ_WNHB01000049.1_rrna_50	1890	0.90329	0.9225	Sporolactobacillaceae.Terrilactibacillus
Firmicutes	Bacilli	Lactobacillales	Aerococcaceae	Abiotrophia	Vaginisenegalia massiliensis	GCF_900604935.1	lcl|NZ_UWPC01000018.1_rrna_3	1698	0.86752	0.9033	Aerococcaceae.Abiotrophia
Firmicutes	Bacilli	Lactobacillales	Aerococcaceae	Aerococcus	Aerococcus christensenii	GCF_001543105.1	lcl|NZ_CP014159.1_rrna_33	1764	0.875	0.8994	Aerococcaceae.Aerococcus
Firmicutes	Bacilli	Lactobacillales	Aerococcaceae	Bavariicoccus	Bavariicoccus seileri	GCF_000421665.1	lcl|NZ_ATXL01000106.1_rrna_39	1631	0.90595	0.9223	Aerococcaceae.Bavariicoccus
Firmicutes	Bacilli	Lactobacillales	Aerococcaceae	Facklamia	Facklamia languida	GCF_000245795.1	lcl|NZ_JH601133.1_rrna_27	1664	0.8634	0.8916	Aerococcaceae.Facklamia
Firmicutes	Bacilli	Lactobacillales	Aerococcaceae	Facklamia	Ruoffia tabacinasalis	GCF_005864045.1	lcl|NZ_VBSP01000077.1_rrna_34	1642	0.86082	0.8844	Aerococcaceae.Facklamia_A
Firmicutes	Bacilli	Lactobacillales	Aerococcaceae	Globicatella	Globicatella sanguinis	GCF_001552295.1	lcl|NZ_BCQX01000190.1_rrna_19	1692	0.86671	0.8985	Aerococcaceae.Globicatella
Firmicutes	Bacilli	Lactobacillales	Aerococcaceae	Granulicatella	Granulicatella adiacens	GCF_000160675.1	lcl|NZ_GG694020.1_rrna_3	1886	0.88925	0.9123	Aerococcaceae.Granulicatella
Firmicutes	Bacilli	Lactobacillales	Aerococcaceae	Ignavigranum	Ignavigranum ruoffiae	GCF_900110675.1	lcl|NZ_FOEN01000031.1_rrna_43	1360	0.86036	0.8895	Aerococcaceae.Ignavigranum
Firmicutes	Bacilli	Lactobacillales	Aerococcaceae	Jeotgalibaca	Jeotgalibaca dankookensis	GCF_002005405.1	lcl|NZ_CP019728.1_rrna_59	1812	0.88031	0.906	Aerococcaceae.Jeotgalibaca
Firmicutes	Bacilli	Lactobacillales	Aerococcaceae	Suicoccus	Suicoccus acidiformans	GCF_003546865.1	lcl|NZ_CP023434.1_rrna_3	1670	0.8644	0.8916	Aerococcaceae.Suicoccus
Firmicutes	Bacilli	Lactobacillales	Aerococcaceae	Trichococcus	Trichococcus alkaliphilus	GCF_003008695.1	lcl|NZ_PXZT01000012.1_rrna_2	1845	0.88383	0.9143	Aerococcaceae.Trichococcus
Firmicutes	Bacilli	Lactobacillales	Carnobacteriaceae	Alkalibacterium	Alkalibacterium olivapovliticus	GCF_003003275.1	lcl|NZ_PVTO01000054.1_rrna_78	1690	0.86667	0.9019	Carnobacteriaceae.Alkalibacterium
Firmicutes	Bacilli	Lactobacillales	Carnobacteriaceae	Allofustis	Allofustis seminis	GCF_000374325.1	lcl|NZ_KB894090.1_rrna_68	1585	0.85513	0.8908	Carnobacteriaceae.Allofustis
Firmicutes	Bacilli	Lactobacillales	Carnobacteriaceae	Alloiococcus	Alloiococcus otitis	GCF_000315445.1	lcl|NZ_JH992958.1_rrna_46	1565	0.8519	0.879	Carnobacteriaceae.Alloiococcus
Firmicutes	Bacilli	Lactobacillales	Carnobacteriaceae	Atopostipes	Atopostipes suicloacalis	GCF_900129085.1	lcl|NZ_FQUF01000051.1_rrna_1	1338	0.86478	0.8809	Carnobacteriaceae.Atopostipes
Firmicutes	Bacilli	Lactobacillales	Carnobacteriaceae	Carnobacterium	Carnobacterium gallinarum	GCF_000744375.1	lcl|NZ_JQLU01000005.1_rrna_54	1842	0.88383	0.9147	Carnobacteriaceae.Carnobacterium
Firmicutes	Bacilli	Lactobacillales	Carnobacteriaceae	Carnobacterium	Carnobacterium funditum	GCF_000744185.1	lcl|NZ_JQLL01000001.1_rrna_2	1797	0.87859	0.9146	Carnobacteriaceae.Carnobacterium_A
Firmicutes	Bacilli	Lactobacillales	Carnobacteriaceae	Isobaculum	Isobaculum melis	GCF_900111355.1	lcl|NZ_FOHA01000041.1_rrna_4	1432	0.87539	0.9233	Carnobacteriaceae.Isobaculum
Firmicutes	Bacilli	Lactobacillales	Carnobacteriaceae	Marinilactibacillus	Marinilactibacillus piezotolerans	GCF_900114235.1	lcl|NZ_FOSJ01000112.1_rrna_2	1711	0.86915	0.9051	Carnobacteriaceae.Marinilactibacillus
Firmicutes	Bacilli	Lactobacillales	Enterococcaceae	Enterococcus	Enterococcus wangshanyuanii	GCF_002197645.1	lcl|NZ_CP021874.1_rrna_21	1807	0.87956	0.9046	Enterococcaceae.Enterococcus
Firmicutes	Bacilli	Lactobacillales	Enterococcaceae	Enterococcus	Enterococcus canis	GCF_001544375.1	lcl|NZ_BCQJ01000024.1_rrna_35	1803	0.87908	0.9111	Enterococcaceae.Enterococcus_H
Firmicutes	Bacilli	Lactobacillales	Enterococcaceae	Enterococcus	Enterococcus saigonensis	GCF_011397115.1	lcl|NZ_AP022822.1_rrna_1	1796	0.87852	0.9107	Enterococcaceae.Enterococcus_C
Firmicutes	Bacilli	Lactobacillales	Enterococcaceae	Enterococcus	Enterococcus saccharolyticus	GCF_000407285.1	lcl|NZ_KE136523.1_rrna_25	1788	0.87756	0.9158	Enterococcaceae.Enterococcus_F
Firmicutes	Bacilli	Lactobacillales	Enterococcaceae	Enterococcus	Enterococcus mundtii	GCF_002813755.1	lcl|NZ_CP018061.1_rrna_1	1786	0.87724	0.9151	Enterococcaceae.Enterococcus_B
Firmicutes	Bacilli	Lactobacillales	Enterococcaceae	Enterococcus	Enterococcus sulfureus	GCF_000407605.1	lcl|NZ_ASWO01000005.1_rrna_85	1783	0.87708	0.9082	Enterococcaceae.Enterococcus_G
Firmicutes	Bacilli	Lactobacillales	Enterococcaceae	Enterococcus	Enterococcus aquimarinus	GCF_001885765.1	lcl|NZ_JXKD01000005.1_rrna_26	1777	0.87628	0.9051	Enterococcaceae.Enterococcus_I
Firmicutes	Bacilli	Lactobacillales	Enterococcaceae	Enterococcus	Enterococcus nangangensis	GCF_005405245.1	lcl|NZ_BJDR01000045.1_rrna_42	1749	0.87324	0.9142	Enterococcaceae.Enterococcus_J
Firmicutes	Bacilli	Lactobacillales	Enterococcaceae	Tetragenococcus	Tetragenococcus osmophilus	GCF_003795125.1	lcl|NZ_CP027783.1_rrna_25	1681	0.8653	0.9049	Enterococcaceae.Tetragenococcus
Firmicutes	Bacilli	Lactobacillales	Lactobacillaceae	Acetilactobacillus	Acetilactobacillus jinshanensis	GCF_004359375.1	lcl|NZ_CP034726.1_rrna_2	1334	0.82543	0.8587	Lactobacillaceae.Acetilactobacillus
Firmicutes	Bacilli	Lactobacillales	Lactobacillaceae	Agrilactobacillus	Agrilactobacillus composti	GCF_001436375.1	lcl|NZ_AZGA01000039.1_rrna_36	1615	0.85705	0.8894	Lactobacillaceae.Agrilactobacillus
Firmicutes	Bacilli	Lactobacillales	Lactobacillaceae	Amylolactobacillus	Amylolactobacillus amylophilus	GCF_001936335.1	lcl|NZ_CP018888.1_rrna_54	1498	0.84401	0.885	Lactobacillaceae.Amylolactobacillus
Firmicutes	Bacilli	Lactobacillales	Lactobacillaceae	Apilactobacillus	Apilactobacillus bombintestini	GCF_003627035.1	lcl|NZ_CP032626.1_rrna_75	1528	0.85852	0.8776	Lactobacillaceae.Apilactobacillus
Firmicutes	Bacilli	Lactobacillales	Lactobacillaceae	Bombilactobacillus	Bombilactobacillus bombi	GCF_003522965.1	lcl|NZ_CP031513.1_rrna_68	1600	0.85522	0.8843	Lactobacillaceae.Bombilactobacillus
Firmicutes	Bacilli	Lactobacillales	Lactobacillaceae	Companilactobacillus	Companilactobacillus heilongjiangensis	GCF_000831645.3	lcl|NZ_CP012559.1_rrna_55	1548	0.8493	0.8747	Lactobacillaceae.Companilactobacillus
Firmicutes	Bacilli	Lactobacillales	Lactobacillaceae	Convivina	Convivina intestini	GCF_003096575.1	lcl|NZ_QEKT01000016.1_rrna_50	1376	0.83033	0.8584	Lactobacillaceae.Convivina
Firmicutes	Bacilli	Lactobacillales	Lactobacillaceae	Dellaglioa	Dellaglioa algida	GCF_001434695.1	lcl|NZ_AZDI01000021.1_rrna_25	1692	0.86603	0.8922	Lactobacillaceae.Dellaglioa
Firmicutes	Bacilli	Lactobacillales	Lactobacillaceae	Fructobacillus	Fructobacillus ficulneus	GCF_001047075.2	lcl|NZ_DF967983.1_rrna_15	1421	0.83516	0.8585	Lactobacillaceae.Fructobacillus
Firmicutes	Bacilli	Lactobacillales	Lactobacillaceae	Holzapfelia	Holzapfelia floricola	GCF_001436605.1	lcl|NZ_AYZL01000003.1_rrna_37	1642	0.86023	0.897	Lactobacillaceae.Holzapfelia
Firmicutes	Bacilli	Lactobacillales	Lactobacillaceae	Lacticaseibacillus	Lacticaseibacillus casei	GCF_000829055.1	lcl|NZ_AP012544.1_rrna_1	1600	0.85541	0.8889	Lactobacillaceae.Lacticaseibacillus
Firmicutes	Bacilli	Lactobacillales	Lactobacillaceae	Lactiplantibacillus	Lactiplantibacillus paraplantarum	GCF_003641145.1	lcl|NZ_CP032744.1_rrna_72	1676	0.86395	0.8945	Lactobacillaceae.Lactiplantibacillus
Firmicutes	Bacilli	Lactobacillales	Lactobacillaceae	Lactobacillus	Lactobacillus helveticus	GCF_000160855.1	lcl|NZ_GG700755.1_rrna_27	1450	0.83875	0.8746	Lactobacillaceae.Lactobacillus
Firmicutes	Bacilli	Lactobacillales	Lactobacillaceae	Lapidilactobacillus	Lapidilactobacillus mulanensis	GCF_003946215.1	lcl|NZ_RHOW01000072.1_rrna_29	1681	0.86493	0.891	Lactobacillaceae.Lapidilactobacillus
Firmicutes	Bacilli	Lactobacillales	Lactobacillaceae	Latilactobacillus	Latilactobacillus curvatus	GCF_004101845.1	lcl|NZ_CP026116.1_rrna_85	1700	0.86679	0.8911	Lactobacillaceae.Latilactobacillus
Firmicutes	Bacilli	Lactobacillales	Lactobacillaceae	Lentilactobacillus	Lentilactobacillus curieae	GCF_000785105.2	lcl|NZ_CP018906.1_rrna_19	1605	0.85587	0.8919	Lactobacillaceae.Lentilactobacillus
Firmicutes	Bacilli	Lactobacillales	Lactobacillaceae	Leuconostoc	Leuconostoc kimchii	GCF_000092505.1	lcl|NC_014136.1_rrna_9	1421	0.83516	0.8515	Lactobacillaceae.Leuconostoc
Firmicutes	Bacilli	Lactobacillales	Lactobacillaceae	Levilactobacillus	Levilactobacillus parabrevis	GCF_001434055.1	lcl|NZ_AZCZ01000089.1_rrna_62	1613	0.85714	0.8834	Lactobacillaceae.Levilactobacillus
Firmicutes	Bacilli	Lactobacillales	Lactobacillaceae	Limosilactobacillus	Limosilactobacillus antri	GCF_000160835.1	lcl|NZ_GG700732.1_rrna_36	1461	0.83937	0.8728	Lactobacillaceae.Limosilactobacillus
Firmicutes	Bacilli	Lactobacillales	Lactobacillaceae	Liquorilactobacillus	Liquorilactobacillus hordei	GCF_001434845.1	lcl|NZ_AZDX01000089.1_rrna_49	1618	0.8696	0.8865	Lactobacillaceae.Liquorilactobacillus
Firmicutes	Bacilli	Lactobacillales	Lactobacillaceae	Loigolactobacillus	Loigolactobacillus coryniformis	GCF_002706425.1	lcl|NZ_CP017713.1_rrna_2	1639	0.85978	0.8861	Lactobacillaceae.Loigolactobacillus
Firmicutes	Bacilli	Lactobacillales	Lactobacillaceae	Oenococcus	Oenococcus kitaharae	GCF_000241055.1	lcl|NZ_CM001398.1_rrna_19	1164	0.80561	0.8394	Lactobacillaceae.Oenococcus
Firmicutes	Bacilli	Lactobacillales	Lactobacillaceae	Paralactobacillus	Lactobacillus selangorensis	GCF_001437205.1	lcl|NZ_JQAZ01000013.1_rrna_41	1683	0.86513	0.8876	Lactobacillaceae.Paralactobacillus
Firmicutes	Bacilli	Lactobacillales	Lactobacillaceae	Paucilactobacillus	Paucilactobacillus hokkaidonensis	GCF_000829395.1	lcl|NZ_AP014680.1_rrna_6	1509	0.84484	0.8742	Lactobacillaceae.Paucilactobacillus
Firmicutes	Bacilli	Lactobacillales	Lactobacillaceae	Pediococcus	Pediococcus claussenii	GCF_000237995.1	lcl|NC_016605.1_rrna_2	1580	0.86479	0.887	Lactobacillaceae.Pediococcus
Firmicutes	Bacilli	Lactobacillales	Lactobacillaceae	Lapidilactobacillus	Lapidilactobacillus wuchangensis	GCF_003946645.1	lcl|NZ_RHOU01000029.1_rrna_16	1648	0.86095	0.8917	Lactobacillaceae.RHOV01
Firmicutes	Bacilli	Lactobacillales	Lactobacillaceae	Schleiferilactobacillus	Schleiferilactobacillus shenzhenensis	GCF_000469325.1	lcl|NZ_KI271633.1_rrna_43	1565	0.86193	0.8815	Lactobacillaceae.Schleiferilactobacillus
Firmicutes	Bacilli	Lactobacillales	Lactobacillaceae	Weissella	Weissella cryptocerci	GCF_004358325.1	lcl|NZ_CP037940.1_rrna_49	1600	0.85524	0.8843	Lactobacillaceae.Weissella_A
Firmicutes	Bacilli	Lactobacillales	Lactobacillaceae	Weissella	Weissella soli	GCF_001761545.1	lcl|NZ_CP017326.1_rrna_10	1519	0.84601	0.8749	Lactobacillaceae.Weissella
Firmicutes	Bacilli	Lactobacillales	Listeriaceae	Brochothrix	Brochothrix campestris	GCF_000525915.1	lcl|NZ_AODH01000086.1_rrna_76	1779	0.87685	0.9017	Listeriaceae.Brochothrix
Firmicutes	Bacilli	Lactobacillales	Listeriaceae	Listeria	Listeria seeligeri	GCF_000027145.1	lcl|NC_013891.1_rrna_48	1941	0.89582	0.9218	Listeriaceae.Listeria
Firmicutes	Bacilli	Lactobacillales	Listeriaceae	Listeria	Listeria cornellensis	GCF_000525855.1	lcl|NZ_AODE01000071.1_rrna_74	1711	0.87508	0.909	Listeriaceae.Listeria_A
Firmicutes	Bacilli	Lactobacillales	Streptococcaceae	Floricoccus	Floricoccus penangensis	GCF_001832885.1	lcl|NZ_MKIQ01000009.1_rrna_25	1685	0.86589	0.8946	Streptococcaceae.Floricoccus
Firmicutes	Bacilli	Lactobacillales	Streptococcaceae	Lactococcus	Lactococcus paracarnosus	GCF_006770285.1	lcl|NZ_CP017195.1_rrna_3	1526	0.84749	0.8889	Streptococcaceae.Lactococcus_A
Firmicutes	Bacilli	Lactobacillales	Streptococcaceae	Lactococcus	Lactococcus allomyrinae	GCF_003627095.1	lcl|NZ_CP032627.1_rrna_1	1496	0.84403	0.8804	Streptococcaceae.Lactococcus
Firmicutes	Bacilli	Lactobacillales	Streptococcaceae	Lactovum	Lactovum miscens	GCF_014202895.1	lcl|NZ_JACHHV010000051.1_rrna_49	1410	0.8343	0.8709	Streptococcaceae.Lactovum
Firmicutes	Bacilli	Lactobacillales	Streptococcaceae	Streptococcus	Streptococcus halotolerans	GCF_001598035.1	lcl|NZ_CP014835.1_rrna_20	1591	0.85486	0.891	Streptococcaceae.Streptococcus
Firmicutes	Bacilli	Lactobacillales	Vagococcaceae	Vagococcus	Vagococcus acidifermentans	GCF_003987655.1	lcl|NZ_NGKC01000033.1_rrna_30	1642	0.89318	0.9096	Vagococcaceae.Vagococcus_B
Firmicutes	Bacilli	Lactobacillales	Vagococcaceae	Vagococcus	Vagococcus entomophilus	GCF_003987595.1	lcl|NZ_NGJZ01000007.1_rrna_65	1825	0.88201	0.9059	Vagococcaceae.Vagococcus_E
Firmicutes	Bacilli	Lactobacillales	Vagococcaceae	Vagococcus	Vagococcus teuberi	GCF_001870205.1	lcl|NZ_CP017267.1_rrna_1	1807	0.87956	0.9079	Vagococcaceae.Vagococcus
Firmicutes	Bacilli	Lactobacillales	Vagococcaceae	Vagococcus	Vagococcus humatus	GCF_003950325.1	lcl|NZ_PXZH01000010.1_rrna_25	1803	0.87908	0.9109	Vagococcaceae.Vagococcus_C
Firmicutes	Bacilli	Lactobacillales	Vagococcaceae	Vagococcus	Vagococcus zengguangii	GCF_005145005.1	lcl|NZ_CP039712.1_rrna_56	1803	0.87892	0.9019	Vagococcaceae.Vagococcus_A
Firmicutes	Bacilli	Lactobacillales	Vagococcaceae	Vagococcus	Vagococcus coleopterorum	GCF_011303955.1	lcl|NZ_CP049886.1_rrna_4	1784	0.87677	0.9067	Vagococcaceae.Vagococcus_D
Firmicutes	Bacilli	Paenibacillales	Paenibacillaceae	Chengkuizengella	Chengkuizengella marina	GCF_009910845.1	lcl|NZ_SIJB01000050.1_rrna_38	1956	0.89673	0.9266	Paenibacillaceae.Chengkuizengella
Firmicutes	Bacilli	Paenibacillales	Paenibacillaceae	Cohnella	Cohnella candidum	GCF_003713065.1	lcl|NZ_CP033433.1_rrna_1	1954	0.89633	0.9195	Paenibacillaceae.Cohnella
Firmicutes	Bacilli	Paenibacillales	Paenibacillaceae	Gorillibacterium	Gorillibacterium massiliense	GCF_000455485.1	lcl|NZ_CBQR020000178.1_rrna_78	1773	0.87628	0.9171	Paenibacillaceae.Gorillibacterium
Firmicutes	Bacilli	Paenibacillales	Paenibacillaceae	Longirhabdus	Longirhabdus pacifica	GCF_004115085.1	lcl|NZ_QXJP01000055.1_rrna_29	1853	0.88442	0.9145	Paenibacillaceae.Longirhabdus
Firmicutes	Bacilli	Paenibacillales	Paenibacillaceae	Paenibacillus	Paenibacillus athensensis	GCF_004514475.1	lcl|NZ_MYFO01000092.1_rrna_88	1781	0.87661	0.9129	Paenibacillaceae.MEC069
Firmicutes	Bacilli	Paenibacillales	Paenibacillaceae	Paenibacillus	Paenibacillus koleovorans	GCF_004000845.1	lcl|NZ_BIMA01000252.1_rrna_62	1644	0.90806	0.9199	Paenibacillaceae.Paenibacillus_AA
Firmicutes	Bacilli	Paenibacillales	Paenibacillaceae	Paenibacillus	Paenibacillus thiaminolyticus	GCF_007066085.1	lcl|NZ_CP041405.1_rrna_53	1971	0.89885	0.9335	Paenibacillaceae.Paenibacillus_B
Firmicutes	Bacilli	Paenibacillales	Paenibacillaceae	Paenibacillus	Paenibacillus yonginensis	GCF_001685395.1	lcl|NZ_CP014167.1_rrna_6	1975	0.89859	0.9185	Paenibacillaceae.Paenibacillus_A
Firmicutes	Bacilli	Paenibacillales	Paenibacillaceae	Paenibacillus	Paenibacillus senegalensis	GCF_000285515.1	lcl|NZ_CAES01000129.1_rrna_72	1712	0.89764	0.915	Paenibacillaceae.Paenibacillus_L
Firmicutes	Bacilli	Paenibacillales	Paenibacillaceae	Paenibacillus	Paenibacillus terrae	GCF_000235585.1	lcl|NC_016641.1_rrna_54	1964	0.89737	0.9166	Paenibacillaceae.Paenibacillus
Firmicutes	Bacilli	Paenibacillales	Paenibacillaceae	Paenibacillus	Paenibacillus bovis	GCF_001421015.2	lcl|NZ_CP013023.1_rrna_5	1962	0.89717	0.9315	Paenibacillaceae.Paenibacillus_J
Firmicutes	Bacilli	Paenibacillales	Paenibacillaceae	Paenibacillus	Paenibacillus protaetiae	GCF_004135365.1	lcl|NZ_CP035492.1_rrna_49	1954	0.89686	0.9276	Paenibacillaceae.Paenibacillus_C
Firmicutes	Bacilli	Paenibacillales	Paenibacillaceae	Paenibacillus	Paenibacillus swuensis	GCF_001644605.1	lcl|NZ_CP011388.1_rrna_20	1951	0.89609	0.9239	Paenibacillaceae.Paenibacillus_N
Firmicutes	Bacilli	Paenibacillales	Paenibacillaceae	Paenibacillus	Paenibacillus guangzhouensis	GCF_009363075.1	lcl|NZ_CP045293.1_rrna_16	1927	0.89389	0.9291	Paenibacillaceae.Paenibacillus_K
Firmicutes	Bacilli	Paenibacillales	Paenibacillaceae	Paenibacillus	Paenibacillus psychroresistens	GCF_009728935.1	lcl|NZ_CP034235.1_rrna_58	1916	0.89304	0.9263	Paenibacillaceae.Paenibacillus_AC
Firmicutes	Bacilli	Paenibacillales	Paenibacillaceae	Paenibacillus	Paenibacillus curdlanolyticus	GCF_000179615.1	lcl|NZ_AEDD01000003.1_rrna_141	1908	0.89153	0.9193	Paenibacillaceae.Paenibacillus_T
Firmicutes	Bacilli	Paenibacillales	Paenibacillaceae	Paenibacillus	Paenibacillus beijingensis	GCF_000961095.1	lcl|NZ_CP011058.1_rrna_35	1908	0.89132	0.9151	Paenibacillaceae.Paenibacillus_O
Firmicutes	Bacilli	Paenibacillales	Paenibacillaceae	Paenibacillus	Paenibacillus baekrokdamisoli	GCF_003945345.1	lcl|NZ_AP019308.1_rrna_40	1901	0.8906	0.9232	Paenibacillaceae.Paenibacillus_Z
Firmicutes	Bacilli	Paenibacillales	Paenibacillaceae	Paenibacillus	Paenibacillus lutrae	GCF_009757775.1	lcl|NZ_RHLK01000002.1_rrna_35	1903	0.89053	0.9049	Paenibacillaceae.Paenibacillus_F
Firmicutes	Bacilli	Paenibacillales	Paenibacillaceae	Paenibacillus	Paenibacillus flagellatus	GCF_003217775.1	lcl|NZ_QJVJ01000035.1_rrna_76	1823	0.8878	0.9243	Paenibacillaceae.Paenibacillus_AB
Firmicutes	Bacilli	Paenibacillales	Paenibacillaceae	Paenibacillus	Paenibacillus thalictri	GCF_004307995.1	lcl|NZ_SIRE01000072.1_rrna_101	1749	0.88569	0.9179	Paenibacillaceae.Paenibacillus_AF
Firmicutes	Bacilli	Paenibacillales	Paenibacillaceae	Paenibacillus	Paenibacillus darwinianus	GCF_000598065.1	lcl|NZ_KK082214.1_rrna_31	1727	0.88359	0.9217	Paenibacillaceae.Paenibacillus_I
Firmicutes	Bacilli	Paenibacillales	Paenibacillaceae	Saccharibacillus	Saccharibacillus brassicae	GCF_006542275.1	lcl|NZ_CP041217.1_rrna_17	1864	0.88632	0.9157	Paenibacillaceae.Saccharibacillus
Firmicutes	Bacilli	Paenibacillales	Paenibacillaceae	Thermobacillus	Thermobacillus composti	GCF_000227705.2	lcl|NC_019897.1_rrna_1	1696	0.87881	0.9236	Paenibacillaceae.Thermobacillus
Firmicutes	Bacilli	Staphylococcales	Staphylococcaceae	Macrococcus	Macrococcus carouselicus	GCF_004359515.1	lcl|NZ_SCWD01000014.1_rrna_2	1869	0.90062	0.9168	Staphylococcaceae.Macrococcus
Firmicutes	Bacilli	Staphylococcales	Staphylococcaceae	Macrococcus	Macrococcus goetzii	GCF_002742385.2	lcl|NZ_MJBI02000020.1_rrna_15	1932	0.89416	0.9183	Staphylococcaceae.Macrococcus_B
Firmicutes	Bacilli	Staphylococcales	Staphylococcaceae	Staphylococcus	Staphylococcus argenteus	GCF_000236925.1	lcl|NC_016941.1_rrna_66	1831	0.88254	0.9057	Staphylococcaceae.Staphylococcus
Firmicutes	Bacilli	Thermicanales	Thermicanaceae	Thermicanus	Thermicanus aegyptius	GCF_000510645.1	lcl|NZ_KI783301.1_rrna_70	1797	0.88034	0.9186	Thermicanaceae.Thermicanus
Firmicutes	Bacilli	Thermoactinomycetales	Thermoactinomycetaceae	Desmospora	Desmospora activa	GCF_003046315.1	lcl|NZ_PZZP01000013.1_rrna_68	1921	0.89233	0.9173	Thermoactinomycetaceae.Desmospora
Firmicutes	Bacilli	Thermoactinomycetales	Thermoactinomycetaceae	Kroppenstedtia	Kroppenstedtia eburnea	GCF_013282215.1	lcl|NZ_CP048103.1_rrna_75	1845	0.89774	0.9157	Thermoactinomycetaceae.Kroppenstedtia
Firmicutes	Bacilli	Thermoactinomycetales	Thermoactinomycetaceae	Kroppenstedtia	Kroppenstedtia pulmonis	GCF_013265585.1	lcl|NZ_CP048104.1_rrna_15	1941	0.89551	0.9307	Thermoactinomycetaceae.Kroppenstedtia_A
Firmicutes	Bacilli	Thermoactinomycetales	Thermoactinomycetaceae	Laceyella	Laceyella sediminis	GCF_003003125.1	lcl|NZ_PVTZ01000040.1_rrna_116	1919	0.89635	0.9152	Thermoactinomycetaceae.Laceyella
Firmicutes	Bacilli	Thermoactinomycetales	Thermoactinomycetaceae	Lihuaxuella	Lihuaxuella thermophila	GCF_900110165.1	lcl|NZ_FOCQ01000035.1_rrna_74	1916	0.89481	0.9229	Thermoactinomycetaceae.Lihuaxuella
Firmicutes	Bacilli	Thermoactinomycetales	Thermoactinomycetaceae	Marininema	Marininema mesophilum	GCF_900106775.1	lcl|NZ_FNNQ01000032.1_rrna_2	1936	0.89484	0.9216	Thermoactinomycetaceae.Marininema
Firmicutes	Bacilli	Thermoactinomycetales	Thermoactinomycetaceae	Melghirimyces	Melghirimyces profundicolus	GCF_003054245.1	lcl|NZ_QBKR01000055.1_rrna_59	1836	0.88288	0.9195	Thermoactinomycetaceae.Melghirimyces
Firmicutes	Bacilli	Thermoactinomycetales	Thermoactinomycetaceae	Paludifilum	Paludifilum halophilum	GCF_002245355.1	lcl|NZ_NOWF01000029.1_rrna_27	1869	0.88667	0.9167	Thermoactinomycetaceae.Paludifilum
Firmicutes	Bacilli	Thermoactinomycetales	Thermoactinomycetaceae	Pasteuria	Pasteuria penetrans	GCF_900538055.1	lcl|NZ_UZAC03000001.1_rrna_46	1382	0.8345	0.8825	Thermoactinomycetaceae.Pasteuria
Firmicutes	Bacilli	Thermoactinomycetales	Thermoactinomycetaceae	Planifilum	Planifilum fimeticola	GCF_003001905.1	lcl|NZ_PVNE01000057.1_rrna_55	1881	0.88782	0.9158	Thermoactinomycetaceae.Planifilum
Firmicutes	Bacilli	Thermoactinomycetales	Thermoactinomycetaceae	Risungbinella	Risungbinella massiliensis	GCF_000942395.1	lcl|NZ_LN812101.1_rrna_6	1784	0.88078	0.9199	Thermoactinomycetaceae.Risungbinella
Firmicutes	Bacilli	Thermoactinomycetales	Thermoactinomycetaceae	Seinonella	Seinonella peptonophila	GCF_900129355.1	lcl|NZ_FQVL01000036.1_rrna_6	1698	0.90106	0.9116	Thermoactinomycetaceae.Seinonella
Firmicutes	Bacilli	Thermoactinomycetales	Thermoactinomycetaceae	Staphylospora	Staphylospora marina	GCF_003856495.1	lcl|NZ_CP034118.1_rrna_5	1838	0.8841	0.9138	Thermoactinomycetaceae.Staphylospora
Firmicutes	Bacilli	Thermoactinomycetales	Thermoactinomycetaceae	Thermoactinomyces	Thermoactinomyces daqus	GCF_000763315.1	lcl|NZ_JPST01000070.1_rrna_64	1862	0.88645	0.9132	Thermoactinomycetaceae.Thermoactinomyces_A
Firmicutes	Bacilli	Thermoactinomycetales	Thermoactinomycetaceae	Thermoactinomyces	Thermoactinomyces mirandus	GCF_013868055.1	lcl|NZ_JACEOL010000098.1_rrna_73	1749	0.87779	0.9087	Thermoactinomycetaceae.Thermoactinomyces
Firmicutes	Bacilli	Thermoactinomycetales	Thermoactinomycetaceae	Thermoflavimicrobium	Thermoflavimicrobium dichotomicum	GCF_900114055.1	lcl|NZ_FORR01000062.1_rrna_57	1917	0.89443	0.9194	Thermoactinomycetaceae.Thermoflavimicrobium
Firmicutes	Limnochordia	Limnochordales	Limnochordaceae	Limnochorda	Limnochorda pilosa	GCF_001544015.1	lcl|NZ_AP014924.1_rrna_29	1236	0.81609	0.8641	Limnochordaceae.Limnochorda
Firmicutes	Negativicutes	Acidaminococcales	Acidaminococcaceae	Acidaminococcus	Acidaminococcus fermentans	GCF_000025305.1	lcl|NC_013740.1_rrna_1	1369	0.82952	0.8734	Acidaminococcaceae.Acidaminococcus

## Sheet: ST5a
Supplementary table 5a Statistical result of the PacBio SMRT data.
Subreads	Total bases	Max length	Mean length	N50	GC%
98061	844032079	196328	8607	9761	0.4162

## Sheet: ST5b
Supplementary Table 5b Statistical result of the Illumina clean reads information.
Raw reads	Raw bases	Clean reads	Clean bases	Q30%	GC%
13680976	2052146400	12868634	1903020037	93.17	0.407

## Sheet: ST6
Supplementary Table 6 Result of genomic completeness evaluation using BUSCO.
Type	Number	Percentage
Complete BUSCOs (C)	124	1
Complete and single-copy BUSCOs (S)	123	0.992
Complete and duplicated BUSCOs (D)	1	0.008
Fragmented BUSCOs (F)	0	0
Missing BUSCOs (M)	0	0
Total BUSCO groups searched	124	1
* BUSCO v5.2.2 version database was used.

## Sheet: ST7
Supplementary Table 7 Predicted genomic islands of strain DYY3.
No.	Island start	Island end	Length	ORFs
1	254997	288403	33406	29
2	492575	507204	14629	21
3	588192	598427	10235	11
4	644325	672793	28468	36
5	987526	1001517	13991	19
6	1126456	1146021	19565	26
7	1462619	1485501	22882	20
8	1719420	1727649	8229	8
9	2247087	2251699	4612	7
10	2660719	2679194	18475	15
11	2801175	2893953	92778	82
12	3096845	3148788	51943	53
13	3191684	3270780	79096	92

[truncated: 13 more sheets: ST8, ST9a, ST9b, ST9c, ST9d, ST10, ST11, ST12, ST13a, ST13b, ST14, ST15, Sheet1]
